# Supplementary material for: A perceptual sound space for auditory displays based on sung-vowel synthesis
Source: Sci Rep. 2022 Nov 12;12:19370. doi: 10.1038/s41598-022-23736-2 (PMC9653387; doi:10.1038/s41598-022-23736-2)
Supplement: Supplementary file 1 — Supplementary Information 1. [file 41598_2022_23736_MOESM1_ESM.zip]

Archive with 64 entries (61 files):
- Supplementary Materials - Main study/
- Supplementary Materials - Main study/._SCRIPT_SR.R
- Supplementary Materials - Main study/accu_plot.R
- Supplementary Materials - Main study/campione/
- Supplementary Materials - Main study/campione/.Rhistory
- Supplementary Materials - Main study/campione/PaxHeader/
- Supplementary Materials - Main study/campione/PaxHeader/.Rhistory
- Supplementary Materials - Main study/campione/PaxHeader/sample_user0_F_56_11-11-2021T192958_.csv
- Supplementary Materials - Main study/campione/PaxHeader/sample_user10_M_62_24-11-2021T223024_.csv
- Supplementary Materials - Main study/campione/PaxHeader/sample_user11_M_24_28-11-2021T191404_.csv
- Supplementary Materials - Main study/campione/PaxHeader/sample_user12_F_28_28-11-2021T192026_.csv
- Supplementary Materials - Main study/campione/PaxHeader/sample_user13_M_52_22-11-2021T191925_.csv
- Supplementary Materials - Main study/campione/PaxHeader/sample_user14_F_26_01-12-2021T121854_.csv
- Supplementary Materials - Main study/campione/PaxHeader/sample_user15_M_25_01-12-2021T122605_.csv
- Supplementary Materials - Main study/campione/PaxHeader/sample_user16_F_32_01-12-2021T132541_.csv
- Supplementary Materials - Main study/campione/PaxHeader/sample_user17_F_48_22-11-2021T192609_.csv
- Supplementary Materials - Main study/campione/PaxHeader/sample_user18_M_44_01-12-2021T132958_.csv
- Supplementary Materials - Main study/campione/PaxHeader/sample_user19_F_22_01-12-2021T140242_.csv
- Supplementary Materials - Main study/campione/PaxHeader/sample_user1_F_19_12-11-2021T12 21 54_.csv
- Supplementary Materials - Main study/campione/PaxHeader/sample_user20_F_24_01-12-2021T140701_.csv
- Supplementary Materials - Main study/campione/PaxHeader/sample_user21_F_56_05-12-2021T170134_.csv
- Supplementary Materials - Main study/campione/PaxHeader/sample_user22_M_25_21-11-2021T194129_.csv
- Supplementary Materials - Main study/campione/PaxHeader/sample_user23_F_24_01-12-2021T154149_.csv
- Supplementary Materials - Main study/campione/PaxHeader/sample_user24_M_57_14-11-2021T115441_.csv
- Supplementary Materials - Main study/campione/PaxHeader/sample_user2_M_56_12-11-2021T154316_.csv
- Supplementary Materials - Main study/campione/PaxHeader/sample_user3_F_25_14-11-2021T173610_.csv
- Supplementary Materials - Main study/campione/PaxHeader/sample_user4_M_25_14-11-2021T174028_.csv
- Supplementary Materials - Main study/campione/PaxHeader/sample_user5_M_26_14-11-2021T174414_.csv
- Supplementary Materials - Main study/campione/PaxHeader/sample_user6_M_25_14-11-2021T180535_.csv
- Supplementary Materials - Main study/campione/PaxHeader/sample_user7_F_24_15-11-2021T192929_.csv
- Supplementary Materials - Main study/campione/PaxHeader/sample_user8_M_25_24-11-2021T221224_.csv
- Supplementary Materials - Main study/campione/PaxHeader/sample_user9_F_61_24-11-2021T222031_.csv
- Supplementary Materials - Main study/campione/sample_user0_F_56_11-11-2021T192958_.csv
- Supplementary Materials - Main study/campione/sample_user10_M_62_24-11-2021T223024_.csv
- Supplementary Materials - Main study/campione/sample_user11_M_24_28-11-2021T191404_.csv
- Supplementary Materials - Main study/campione/sample_user12_F_28_28-11-2021T192026_.csv
- Supplementary Materials - Main study/campione/sample_user13_M_52_22-11-2021T191925_.csv
- Supplementary Materials - Main study/campione/sample_user14_F_26_01-12-2021T121854_.csv
- Supplementary Materials - Main study/campione/sample_user15_M_25_01-12-2021T122605_.csv
- Supplementary Materials - Main study/campione/sample_user16_F_32_01-12-2021T132541_.csv
- Supplementary Materials - Main study/campione/sample_user17_F_48_22-11-2021T192609_.csv
- Supplementary Materials - Main study/campione/sample_user18_M_44_01-12-2021T132958_.csv
- Supplementary Materials - Main study/campione/sample_user19_F_22_01-12-2021T140242_.csv
- Supplementary Materials - Main study/campione/sample_user1_F_19_12-11-2021T12 21 54_.csv
- Supplementary Materials - Main study/campione/sample_user20_F_24_01-12-2021T140701_.csv
- Supplementary Materials - Main study/campione/sample_user21_F_56_05-12-2021T170134_.csv
- Supplementary Materials - Main study/campione/sample_user22_M_25_21-11-2021T194129_.csv
- Supplementary Materials - Main study/campione/sample_user23_F_24_01-12-2021T154149_.csv
- Supplementary Materials - Main study/campione/sample_user24_M_57_14-11-2021T115441_.csv
- Supplementary Materials - Main study/campione/sample_user2_M_56_12-11-2021T154316_.csv
- Supplementary Materials - Main study/campione/sample_user3_F_25_14-11-2021T173610_.csv
- Supplementary Materials - Main study/campione/sample_user4_M_25_14-11-2021T174028_.csv
- Supplementary Materials - Main study/campione/sample_user5_M_26_14-11-2021T174414_.csv
- Supplementary Materials - Main study/campione/sample_user6_M_25_14-11-2021T180535_.csv
- Supplementary Materials - Main study/campione/sample_user7_F_24_15-11-2021T192929_.csv
- Supplementary Materials - Main study/campione/sample_user8_M_25_24-11-2021T221224_.csv
- Supplementary Materials - Main study/campione/sample_user9_F_61_24-11-2021T222031_.csv
- Supplementary Materials - Main study/importasuoni.R
- Supplementary Materials - Main study/plsound.R
- Supplementary Materials - Main study/pl_tris_freq.R
- Supplementary Materials - Main study/SCRIPT_SR.R
- Supplementary Materials - Main study/smrysound.R
- Supplementary Materials - Main study/subsound.R
- Supplementary Materials - Main study/vowel_plot.R
