# Supplementary material for: A perceptual sound space for auditory displays based on sung-vowel synthesis
Source: Sci Rep. 2022 Nov 12;12:19370. doi: 10.1038/s41598-022-23736-2 (PMC9653387; doi:10.1038/s41598-022-23736-2)
Supplement: Supplementary file 1 — Supplementary Information 1. [file 41598_2022_23736_MOESM1_ESM.zip › Supplementary Materials - Main study/accu_plot.R]

# funzione per disegnare le accuratezze di ogni vocale (e l'accuratezza media) rispetto a due variabili

accu_plot <- function(data, vocale = "average",
                      x = "voce", y = "frequenza",
                      text = TRUE, textsize = 4,
                      xlab = "voice type", ylab = "pitch") {
  require(reshape2)
  require(ggplot2)
  require(viridis)
  
  col1 <- sort(unique(data[, x]))
  col2 <- sort(unique(data[, y]))
  vocali <- c("A", "E", "I", "U", "O", "average")
  accu_arr <- array(data = NA,
                    dim = c(length(col1),
                            length(col2),
                            length(vocali)),
                    dimnames = list(col1, col2, vocali))
  
  for (c1 in 1:length(col1)) {
    for (c2 in 1:length(col2)) {
      for (voc in vocali) {
        accu_arr[c1, c2, voc] <- smrysound(dati,
                                           altro = paste0(x, " == '", col1[c1], "' & ", y, " == '", col2[c2], "'"))[[voc]]
      }
    }
  }
  
  df <- melt(accu_arr) # da array a data.frame
  names(df) <- c(x, y, "wovel", "value")
  df[, x] <- factor(df[, x], ordered = TRUE)
  df[, y] <- factor(df[, y], ordered = TRUE)
  df$accuracy <- ifelse(df$wovel != "average", df$value, NA)
  df$accuracy <- factor(df$accuracy, ordered = T)
  
  df_sub <- subset(df, wovel == vocale)
  
  p <- ggplot(df_sub, aes_string(x = x, y = y)) + 
    labs(x=xlab, y=ylab, title = vocale,
         fill = "accuracy") +
    theme(panel.grid = element_blank(),
          panel.background = element_blank(),
          axis.line = element_blank(),
          plot.title = element_text(hjust = 0.5)) + 
    geom_raster(aes(fill=value)) +
    scale_fill_viridis(limits = c(0, 1),
                       breaks = seq(0, 1, length = 6)) +
    theme(legend.key.height = unit(0.04, "npc"))
  if (text) p <- p +
    geom_text(aes(label = round(value, 2)), color = "white",
              size = textsize)
  p
}
