# Supplementary material for: A perceptual sound space for auditory displays based on sung-vowel synthesis
Source: Sci Rep. 2022 Nov 12;12:19370. doi: 10.1038/s41598-022-23736-2 (PMC9653387; doi:10.1038/s41598-022-23736-2)
Supplement: Supplementary file 1 — Supplementary Information 1. [file 41598_2022_23736_MOESM1_ESM.zip › Supplementary Materials - Main study/campione/PaxHeader/sample_user0_F_56_11-11-2021T192958_.csv]

121 LIBARCHIVE.xattr.com.apple.quarantine=MDA4MTs2MjM5YjQxZjtGaXJlZm94O0JFODMzMUY4LUQ2MTEtNDc4NC04RTU2LTAzNzlEQUU0RjM4MQ
96 SCHILY.xattr.com.apple.quarantine=0081;6239b41f;Firefox;BE8331F8-D611-4784-8E56-0379DAE4F381
