# Supplementary material for: A perceptual sound space for auditory displays based on sung-vowel synthesis
Source: Sci Rep. 2022 Nov 12;12:19370. doi: 10.1038/s41598-022-23736-2 (PMC9653387; doi:10.1038/s41598-022-23736-2)
Supplement: Supplementary file 1 — Supplementary Information 1. [file 41598_2022_23736_MOESM1_ESM.zip › Supplementary Materials - Main study/campione/sample_user4_M_25_14-11-2021T174028_.csv]

387.6	3.0	1.0	2
80.0	1.0	1.8	2
80.0	1.0	1.0	1
206.2	2.0	4.2	4
206.2	4.0	3.4	4
999.4	0.0	2.6	0
531.5	1.0	4.0	4
282.7	4.0	3.6	2
150.4	3.0	2.8	4
80.0	2.0	4.4	0
999.4	3.0	2.2	0
387.6	1.0	4.6	1
80.0	2.0	3.2	4
109.7	3.0	2.6	1
728.8	2.0	0.6	0
109.7	3.0	3.6	4
387.6	3.0	1.4	2
531.5	2.0	0.8	1
728.8	0.0	1.6	0
206.2	3.0	0.0	0
150.4	3.0	1.4	2
999.4	2.0	4.8	1
109.7	4.0	3.2	4
150.4	1.0	0.8	1
150.4	1.0	3.8	3
150.4	2.0	4.8	0
80.0	0.0	3.8	4
109.7	3.0	3.0	0
80.0	2.0	0.6	1
80.0	4.0	0.6	1
109.7	2.0	0.8	1
387.6	4.0	0.8	2
728.8	1.0	4.6	4
80.0	0.0	0.4	0
728.8	0.0	1.2	4
109.7	1.0	0.4	1
80.0	2.0	2.2	2
150.4	0.0	3.2	4
728.8	2.0	3.0	3
531.5	4.0	2.2	2
387.6	2.0	1.0	2
387.6	3.0	2.8	3
531.5	3.0	2.0	2
728.8	1.0	0.2	1
150.4	4.0	0.0	0
