# Supplementary material for: A perceptual sound space for auditory displays based on sung-vowel synthesis
Source: Sci Rep. 2022 Nov 12;12:19370. doi: 10.1038/s41598-022-23736-2 (PMC9653387; doi:10.1038/s41598-022-23736-2)
Supplement: Supplementary file 1 — Supplementary Information 1. [file 41598_2022_23736_MOESM1_ESM.zip › Supplementary Materials - Main study/importasuoni.R]

# importazione dei dati

importasuoni <- function(path = getwd(),
                         destri = c(8:18, 22),
                         sogliaeta = 40) {
  temp = list.files(pattern="*.csv")
  myfiles = lapply(temp, read.table, sep = ",")
  dati <- do.call(rbind, myfiles)
  names(dati) <- c("frequenza", "voce", "sintetica", "percepita")
  
  id <- function(elenco) {
    elenco <- unlist(lapply(elenco, function (x) gsub("sample_user", "", x)))
    elenco <- unlist(lapply(elenco, function (x) gsub("_.*", "", x)))
    rep(as.numeric(elenco), each = 45)
  }
  
  sesso <- function(elenco) {
    elenco <- unlist(lapply(elenco, function (x) gsub("[0-9]", "", x)))
    elenco <- unlist(lapply(elenco, function (x) gsub("sample_user_", "", x)))
    elenco <- unlist(lapply(elenco, function (x) gsub("_.*", "", x)))
    rep(elenco, each = 45)
  }
  
  eta <- function(elenco) {
    elenco <- unlist(lapply(elenco, function (x) gsub("_F_", "___", x)))
    elenco <- unlist(lapply(elenco, function (x) gsub("_M_", "___", x)))
    elenco <- unlist(lapply(elenco, function (x) gsub(".*___", "", x)))
    elenco <- unlist(lapply(elenco, function (x) gsub("_.*", "", x)))
    rep(as.numeric(elenco), each = 45)
  }
  
  dati$id <- id(temp)
  dati$orecchio <- ifelse(dati$id %in% destri, "dx", "sx")
  dati$sesso <- sesso(temp)
  dati$eta <- eta(temp)
  dati$eta2 <- factor(ifelse(dati$eta < sogliaeta,
                              paste0("under", sogliaeta),
                              paste0("over", sogliaeta)))
  ### AGGIORNAMENTO:
  permutazione <- c(1, 4, 2, 0, 3)
  permutazione2 <- c("T", "S", "C", "B", "A")
  dati$voce2 <- factor(permutazione2[dati$voce+1], levels = c("B", "T", "C", "A", "S"), ordered = TRUE)
  dati$voce <- permutazione[dati$voce+1]
  
  dati
}
