# Supplementary material for: A perceptual sound space for auditory displays based on sung-vowel synthesis
Source: Sci Rep. 2022 Nov 12;12:19370. doi: 10.1038/s41598-022-23736-2 (PMC9653387; doi:10.1038/s41598-022-23736-2)
Supplement: Supplementary file 1 — Supplementary Information 1. [file 41598_2022_23736_MOESM1_ESM.zip › Supplementary Materials - Main study/plsound.R]

# scatterplot con sfondo

plsound <- function(data,
                    points_transp = 0.8,
                    xjitter = 0.05,
                    yjitter = 0.05,
                    circle = TRUE,
                    raggio = 0.5,
                    lwd.circle = 1.5,
                    grid = TRUE,
                    freq = "all",
                    voice = NULL,
                    sex = NULL,
                    age = NULL,
                    id = NULL,
                    altro = NULL,
                    density = TRUE,
                    viridis.n = 7,
                    viridis.a = 1/4,
                    legend = FALSE,
                    mar = c(2.6, 2.1, 4.1, 0),
                    draw.borders = FALSE,
                    index = "accuracy",
                    index_pos = "in",
                    index_bg = "white",
                    index_bg_transp = 1,
                    esponentecolormap = 1, # per fare in modo che la segmentazione della colormap sia lineare (1) o in scala sqrt (0.5). Non è prevista la scala logaritmica
                    seed = NULL) {
  require(viridis)
  require(ks)
  require(plotrix)
  
  if (!is.null(seed)) set.seed(seed)
  
  index <- match.arg(as.character(index), c("accuracy", "chisq", "FALSE"))
  if (index == "FALSE") index <- FALSE
  if (is.character(index_pos)) index_pos <- match.arg(index_pos, c("in", "bottom"))
  
  index_cex <- 0.75
  acc_text <- "acc"
  if (prod(par("mfrow")) > 1) {
    legend <- FALSE
    index_cex <- 1
    acc_text <- "acc"
    xlab <- ""
    ylab <- ""
  }
  else {
    xlab <- "Sintesi"
    ylab <- "Risposta"
  }
  
  if (density & legend) {
    oldmar <- par("mar")
    layout(matrix(1:2,ncol=2), width = c(3,1),height = c(1,1))
    par(mar = mar)
    on.exit(layout(matrix(1)))
    on.exit(par(mar = oldmar), add = TRUE)
  }
  
  data <- subsound(data = data, freq = freq, voice = voice,
                   sex = sex, age = age, id = id, altro = altro)
  
  if(is.character(freq)) titolo <- paste(freq, ifelse(freq == "all", "pitches", "pitch"))
  else titolo <- paste(freq, "Hz")
  
  if (!is.null(c(id, sex, age, voice, altro))) titolo <- paste0(titolo, "\n")
  if (!is.null(id)) titolo <- paste0(titolo, "id=", id, " ")
  if (!is.null(sex)) titolo <- paste0(titolo, "sex=", sex, " ")
  if (!is.null(age)) {
    if (is.character(age)) {
      if (age == "under40") age <- 0:39
      else age <- 40:99
    }
    titolo <- paste0(titolo, "age=",
                     ifelse(length(age) == 1,
                            age,
                            paste0(min(age),"-",max(age))), " ")
  }
  if (!is.null(voice)) titolo <- paste0(titolo, "voice=", voice, " ")
  if (!is.null(altro)) titolo <- paste0(titolo, altro, " ")
  
  if (density) {
    cat("Estimating density...")
    mvdens <- kde(data[, 3:4])
    cat(" OK\n")
    
    x <- mvdens$eval.points[[1]]
    y <- mvdens$eval.points[[2]]
    z <- mvdens$estimate
    
    soglia <- 0.279 # max densità tra tutte quelle provate, in modo da avere una univocità tra valore e colore per ogni densità diversa
    x <- c(x, x[151]+mean(diff(x)))
    y <- c(y, y[151]+mean(diff(y)))
    z <- rbind(cbind(z, soglia), soglia)
    
    image(x, y, z^esponentecolormap,
          col = viridis(viridis.n, viridis.a),
          xlim = c(0,5),
          ylim = c(0-0.25,4+0.25),
          xlab = xlab,
          ylab = ylab,
          pty = "s", # per avere gli assi della stessa lunghezza
          main = "",
          axes = FALSE,
          useRaster = TRUE # per evitare che il pdf sia pieno di "griglie"
    )
  }
  
  else {
    plot(0, type = "n", xlim = c(0,5),
         ylim = c(0-0.25,4+0.25),
         yaxt = "n",
         xaxt = "n",
         xlab = xlab,
         ylab = ylab,
         pty = "s", # per avere gli assi della stessa lunghezza
         main = titolo)
    legend <- FALSE
  }
  if (grid) abline(
    h = 0:4,
    v = 0:4+0.5, col = adjustcolor(1, .25), lty = 2)
  
  xx <- data$sintetica + rnorm(n = nrow(data), mean = 0,
                               sd = xjitter)
  xx <- ifelse(xx < 0, xx+5, xx)
  points(xx,
         data$percepita + rnorm(n = nrow(data), mean = 0,
                                sd = yjitter),
         pch = 21, col = NA, cex = 0.75,
         bg = adjustcolor(1, 1-points_transp))
  
  if (!isFALSE(index)) {
    if (index == "chisq") {
      testo <- bquote(X^2~pvalue==.(round(smrysound(data, export = "x2")$p.value, 5)))
    }
    else if (index == "accuracy") {
      testo <- bquote(.(acc_text)==.(round(smrysound(data, export = "accuracy")$average*100, 1))*"%"~~~~"")
    }
    if (index_pos == "bottom") {
      mtext(testo, side = 1, adj = 1, line=3.1, cex = index_cex)
    }
    if (index_pos == "in") {
      legend(x = 3.5, y = 1.5, legend = testo, cex = index_cex,
             bg = adjustcolor(index_bg, 1-index_bg_transp),
             box.col = NA,
             xjust = 0.5, yjust = 0.5)
    }
  }
  
  if (circle) {
    for(j in 0:4) draw.circle(j,j, raggio, lwd = lwd.circle, col = NA, border = "red")
    draw.circle(5,0, raggio, lwd = lwd.circle, col = NA, border = "red")
  }
  
  if (draw.borders) box(col = 1)
  
  axis(1, 0:5, c("A", "E", "I", "U", "O", "A"), col = NA,
       col.ticks = 1)
  axis(2, 0:4, c("A", "E", "I", "U", "O"), las = 2, col = NA,
       col.ticks = 1, hadj = 0.45)
  
  title(main = titolo)
  
  if (legend) {
    nnn <- 5
    if (viridis.n < 11) nnn <- viridis.n+1
    par(mar = mar - c(0, mar[2]/5*3, 0, -oldmar[4]))
    legend_image <- as.raster(matrix(rev(viridis(viridis.n, viridis.a)), ncol=1))
    plot(c(0,2), c(-0.5,1.5), type = 'n', axes = F,xlab = '', ylab = '')
    rasterImage(legend_image, 0, 0, 0.8, 1, interpolate = F)
    if (draw.borders) polygon(c(0, 0, 0.8, 0.8), c(0, 1, 1, 0))
    text(x=0.8, y = seq(0,1,l=nnn),
         labels = paste0(" ", round(seq(min(na.omit(z^esponentecolormap)),max(na.omit(z^esponentecolormap)),l=nnn)^(1/esponentecolormap), 3)),
         adj = 0, xpd = T)
    text(x = 0.8, y = 1, "kde", pos = 3, xpd = T, offset = 1)
  }
  
  return(invisible(data))
}
