# Supplementary material for: A perceptual sound space for auditory displays based on sung-vowel synthesis
Source: Sci Rep. 2022 Nov 12;12:19370. doi: 10.1038/s41598-022-23736-2 (PMC9653387; doi:10.1038/s41598-022-23736-2)
Supplement: Supplementary file 1 — Supplementary Information 1. [file 41598_2022_23736_MOESM1_ESM.zip › Supplementary Materials - Main study/pl_tris_freq.R]

pl_tris_freq <- function(data, nrow = 2, draw_all = TRUE, ...) {
  op <- list(mfrow = par("mfrow"), mar = par("mar"))
  on.exit(par(op))
  par(mfrow = c(nrow, ceiling((4-!draw_all)/nrow)), mar = c(2,2,2,2))
  plsound(data = data, freq = "low" , ...)
  plsound(data = data, freq = "mid" , ...)
  plsound(data = data, freq = "high", ...)
  if (draw_all) plsound(data = data               , ...)
}
