# Supplementary material for: A perceptual sound space for auditory displays based on sung-vowel synthesis
Source: Sci Rep. 2022 Nov 12;12:19370. doi: 10.1038/s41598-022-23736-2 (PMC9653387; doi:10.1038/s41598-022-23736-2)
Supplement: Supplementary file 1 — Supplementary Information 1. [file 41598_2022_23736_MOESM1_ESM.zip › Supplementary Materials - Main study/SCRIPT_SR.R]

install.packages('reshape2')
library(ggpubr)
# (gli altri pacchetti vengono caricati dalle funzioni)

# cambio la directory nel percorso del file
# (se il comando non funziona o se i file delle funzioni sono in un altro percorso cambiare directory manualmente...)
setwd(dirname(rstudioapi::getActiveDocumentContext()$path))

# caricamento delle funzioni
source("importasuoni.R")
source("subsound.R")
source("smrysound.R")
source("plsound.R")
source("pl_tris_freq.R")
source("accu_plot.R")
source("vowel_plot.R")

# cambio la directory nella cartella dove ho posizionato il campione
# se il campione ? stato spostato in un altro percorso cambiare directory manualmente...
setwd(paste0(getwd(), "/campione"))
# importazione suoni
dati <- importasuoni()

# alcune informazioni
soggetti <- dati[45*(1:length(unique(dati$id)))-44, -(1:4)]
soggetti <- soggetti[order(soggetti$id), ]
rownames(soggetti) <- NULL

# altre informazioni (tabelle varie e plot dell'et?)
table(soggetti$sesso)
range(soggetti$eta)
c(etamedia = mean(soggetti$eta), etasd = sd(soggetti$eta))
agerange <- min(soggetti$eta):max(soggetti$eta)
agefreq <- ifelse(agerange %in% soggetti$eta, table(soggetti$eta)[as.character(agerange)], 0)
plot(agerange, agefreq, type = "n", xlab = "eta", ylab = "frequenza")
abline(h = 1:max(table(soggetti$eta)), lty = "dotted", col = adjustcolor(1, .2))
points(agerange, agefreq, type = "h")
points(agerange, agefreq, pch = 21, col = NA, bg = ifelse(agefreq > 0, 1, NA))
abline(v = 40, col = adjustcolor("red", 0.3)) # si potrebbe dividere il campione in under e over 40
table(soggetti$eta2)
table(soggetti$sesso, soggetti$orecchio)
table(soggetti$orecchio)
ftable(soggetti$sesso, soggetti$eta2)
ftable(soggetti$sesso, soggetti$orecchio, soggetti$eta2)

# anteprima del dataset
head(dati)


# text X^2

(ttt <- smrysound(dati, export = "table"))
chisq.test(ttt)


# alcuni scatterplot

pl_tris_freq(dati                 , index_bg_transp = 1)

par(mfrow = c(3, 3), mar = c(2,2,2,2))
# solo punti
for (i in sort(unique(dati$frequenza))) {
  plsound(dati, viridis.n = 7, freq = i, index_bg_transp = 1,
          circle = F, grid = T, density = F)
}

# senza punti
for (i in sort(unique(dati$frequenza))) {
  plsound(dati, viridis.n = 7, freq = i, index_bg_transp = 1,
          circle = F, grid = F, points_transp = 1)
}

for (i in sort(unique(dati$frequenza))) {
  plsound(dati, viridis.n = 7, freq = i, index_bg_transp = 1,
          circle = F, points_transp = 1)
}

for (i in sort(unique(dati$frequenza))) {
  plsound(dati, viridis.n = 7, freq = i, index_bg_transp = 1,
          points_transp = 1)
}

for (i in sort(unique(dati$frequenza))) {
  plsound(dati, viridis.n = 7, freq = i, index_bg_transp = 1)
}


# legenda
viridis.n <- 7 #sfumature colormap
viridis.a <- 0.25 #opacit? colormap
nnn <- viridis.n + 1
par(mfrow = c(1, 3), mar = c(5.1, 5.1, 4.1, 2.1))
legend_image <- as.raster(matrix(rev(viridis(viridis.n, viridis.a)), ncol=1))
plot(c(0,2), c(-0.5,1.5), type = 'n', axes = F,xlab = '', ylab = '')
rasterImage(legend_image, 0, 0, 0.8, 1, interpolate = F)
# if (draw.borders) polygon(c(0, 0, 0.8, 0.8), c(0, 1, 1, 0))
text(x=0.8, y = seq(0,1,l=nnn),
     labels = paste0(" ", format(round(seq(0, 0.279, l=nnn), 3), digits = 3)),
     adj = 0, xpd = T, cex = 1.25)
text(x = 0.8, y = 1, "kde", pos = 3, xpd = T, offset = 1, cex = 1.25)


par(mfrow = c(3, 4), mar = c(2,2,2,2))
frequenze <- sort(unique(dati$frequenza))
for (i in 1:9) {
  plsound(dati, viridis.n = 7, freq = frequenze[i],
          index_bg_transp = 1)
  if (i %% 3 == 0) {
    plsound(dati, viridis.n = 7, freq = c("low", "mid", "high")[i/3], index_bg_transp = 1)
  }
}

par(mfrow = c(3, 5), mar = c(2,2,2,2))
for (i in c("low", "mid", "high")) {
  for (j in 0:4) {
    plsound(dati, viridis.n = 7,
            freq = i, voice = j,
            index_bg_transp = 1)
  }
}

par(mfrow = c(1, 1))


# plot accuratezza

dati$freq3 <- cut(dati$frequenza, breaks = c(0, 200, 500, 1000),
                  labels = c("low", "mid", "high"))

ggarrange(
  accu_plot(dati, "A"      , y = "freq3", x = "voce2"),
  accu_plot(dati, "E"      , y = "freq3", x = "voce2"),
  accu_plot(dati, "I"      , y = "freq3", x = "voce2"),
  accu_plot(dati, "U"      , y = "freq3", x = "voce2"),
  accu_plot(dati, "O"      , y = "freq3", x = "voce2"),
  accu_plot(dati, "average", y = "freq3", x = "voce2"),
  nrow = 3, ncol = 2, common.legend = TRUE, legend = "bottom")

ggarrange(
  accu_plot(dati, "A"      , y = "freq3", x = "sesso"),
  accu_plot(dati, "E"      , y = "freq3", x = "sesso"),
  accu_plot(dati, "I"      , y = "freq3", x = "sesso"),
  accu_plot(dati, "U"      , y = "freq3", x = "sesso"),
  accu_plot(dati, "O"      , y = "freq3", x = "sesso"),
  accu_plot(dati, "average", y = "freq3", x = "sesso"),
  nrow = 3, ncol = 2, common.legend = TRUE, legend = "bottom")

ggarrange(
  accu_plot(dati, "A"      , y = "freq3", x = "eta2"),
  accu_plot(dati, "E"      , y = "freq3", x = "eta2"),
  accu_plot(dati, "I"      , y = "freq3", x = "eta2"),
  accu_plot(dati, "U"      , y = "freq3", x = "eta2"),
  accu_plot(dati, "O"      , y = "freq3", x = "eta2"),
  accu_plot(dati, "average", y = "freq3", x = "eta2"),
  nrow = 3, ncol = 2, common.legend = TRUE, legend = "bottom")

ggarrange(
  accu_plot(dati, "A"      , y = "freq3", x = "orecchio"),
  accu_plot(dati, "E"      , y = "freq3", x = "orecchio"),
  accu_plot(dati, "I"      , y = "freq3", x = "orecchio"),
  accu_plot(dati, "U"      , y = "freq3", x = "orecchio"),
  accu_plot(dati, "O"      , y = "freq3", x = "orecchio"),
  accu_plot(dati, "average", y = "freq3", x = "orecchio"),
  nrow = 3, ncol = 2, common.legend = TRUE, legend = "bottom")


# plot finale

frequenze <- sort(unique(dati$frequenza))
ggarrange(
  vowel_plot(dati, frequenze[1]  , textsize = 2, segsize = 1, textx = "vowels"),
  vowel_plot(dati, frequenze[2]  , textsize = 2, segsize = 1, textx = "vowels"),
  vowel_plot(dati, frequenze[3]  , textsize = 2, segsize = 1, textx = "vowels"),
  vowel_plot(dati, "low"         , textsize = 2, segsize = 1, textx = "vowels"),
  vowel_plot(dati, frequenze[4]  , textsize = 2, segsize = 1, textx = "vowels"),
  vowel_plot(dati, frequenze[5]  , textsize = 2, segsize = 1, textx = "vowels"),
  vowel_plot(dati, frequenze[6]  , textsize = 2, segsize = 1, textx = "vowels"),
  vowel_plot(dati, "mid"         , textsize = 2, segsize = 1, textx = "vowels"),
  vowel_plot(dati, frequenze[7]  , textsize = 2, segsize = 1, textx = "vowels"),
  vowel_plot(dati, frequenze[8]  , textsize = 2, segsize = 1, textx = "vowels"),
  vowel_plot(dati, frequenze[9]  , textsize = 2, segsize = 1, textx = "vowels"),
  vowel_plot(dati, "high"        , textsize = 2, segsize = 1, textx = "vowels"),
  nrow = 3, ncol = 4, common.legend = TRUE, legend = "right")

ggarrange(
  vowel_plot(dati, frequenze[1]  , textsize = 2, segsize = 1, textx = "none"),
  vowel_plot(dati, frequenze[2]  , textsize = 2, segsize = 1, textx = "none"),
  vowel_plot(dati, frequenze[3]  , textsize = 2, segsize = 1, textx = "none"),
  vowel_plot(dati, "low"         , textsize = 2, segsize = 1, textx = "none"),
  vowel_plot(dati, frequenze[4]  , textsize = 2, segsize = 1, textx = "none"),
  vowel_plot(dati, frequenze[5]  , textsize = 2, segsize = 1, textx = "none"),
  vowel_plot(dati, frequenze[6]  , textsize = 2, segsize = 1, textx = "none"),
  vowel_plot(dati, "mid"         , textsize = 2, segsize = 1, textx = "none"),
  vowel_plot(dati, frequenze[7]  , textsize = 2, segsize = 1, textx = "none"),
  vowel_plot(dati, frequenze[8]  , textsize = 2, segsize = 1, textx = "none"),
  vowel_plot(dati, frequenze[9]  , textsize = 2, segsize = 1, textx = "none"),
  vowel_plot(dati, "high"        , textsize = 2, segsize = 1, textx = "none"),
  nrow = 3, ncol = 4, common.legend = TRUE, legend = "right")

ggarrange(
  vowel_plot(dati, frequenze[1]  , textsize = 2, segsize = 1, textx = "all"),
  vowel_plot(dati, frequenze[2]  , textsize = 2, segsize = 1, textx = "all"),
  vowel_plot(dati, frequenze[3]  , textsize = 2, segsize = 1, textx = "all"),
  vowel_plot(dati, "low"         , textsize = 2, segsize = 1, textx = "all"),
  vowel_plot(dati, frequenze[4]  , textsize = 2, segsize = 1, textx = "all"),
  vowel_plot(dati, frequenze[5]  , textsize = 2, segsize = 1, textx = "all"),
  vowel_plot(dati, frequenze[6]  , textsize = 2, segsize = 1, textx = "all"),
  vowel_plot(dati, "mid"         , textsize = 2, segsize = 1, textx = "all"),
  vowel_plot(dati, frequenze[7]  , textsize = 2, segsize = 1, textx = "all"),
  vowel_plot(dati, frequenze[8]  , textsize = 2, segsize = 1, textx = "all"),
  vowel_plot(dati, frequenze[9]  , textsize = 2, segsize = 1, textx = "all"),
  vowel_plot(dati, "high"        , textsize = 2, segsize = 1, textx = "all"),
  nrow = 3, ncol = 4, common.legend = TRUE, legend = "right")

ggsave("ciambelle.pdf")
