# Supplementary material for: A perceptual sound space for auditory displays based on sung-vowel synthesis
Source: Sci Rep. 2022 Nov 12;12:19370. doi: 10.1038/s41598-022-23736-2 (PMC9653387; doi:10.1038/s41598-022-23736-2)
Supplement: Supplementary file 1 — Supplementary Information 1. [file 41598_2022_23736_MOESM1_ESM.zip › Supplementary Materials - Main study/smrysound.R]

# estrazione di indici

smrysound <- function(data, freq = "all",
                      voice = NULL, raggio = 0.5, sex = NULL,
                      age = NULL, id = NULL, altro = NULL,
                      export = "accuracy") {
  # individuazione errori
  if (raggio > 0.5) stop("\n`raggio` deve essere <= 0.5")
  export <- match.arg(export, c("accuracy", "all", "confmatr",
                                "corrclass", "df", "numaccuracy",
                                "table", "x2"))
  
  # eliminazione dei valori fuori raggio
  for (i in 0:5){
    data$sintetica <- ifelse(data$sintetica > i+raggio & data$sintetica < i+1-raggio, NA, data$sintetica)
  }
  
  # creazione del subset
  data <- subsound(data = data, freq = freq, voice = voice,
                   sex = sex, age = age, id = id, altro = altro)  
  
  # categorizzazione della voce sintetica
  sint <- cut(data$sintetica,
              -1:5 + 0.5,
              c("A", "E", "I", "U", "O", "A"),
              include.lowest = TRUE, ordered_result = TRUE)
  
  # categorizzazione della voce percepita
  perc <- c("A", "E", "I", "U", "O")[data$percepita + 1]
  perc <- factor(perc, levels = c("A", "E", "I", "U", "O"),
                 ordered = TRUE)
  
  # dataset
  df <- data.frame(sint, perc)
  if (export == "df") return(df)
  
  # matrice di confusione
  confmatr <- table(df)
  if (export == "confmatr" | export == "table") return(confmatr)
  
  # accuratezze
  accuracy <- list()
  for (i in 1:5) accuracy[[i]] <- confmatr[i, i] / sum(confmatr[i, ])
  names(accuracy) <- c("A", "E", "I", "U", "O")
  accuracy[["average"]] <- sum(diag(confmatr)) / sum(confmatr)
  accuracy <- data.frame(accuracy)
  if (export == "accuracy") return(accuracy)
  
  # accuratezze (numeratore)
  numaccuracy <- list()
  for (i in 1:5) numaccuracy[[i]] <- confmatr[i, i]
  names(numaccuracy) <- c("A", "E", "I", "U", "O")
  numaccuracy[["average"]] <- sum(diag(confmatr))
  numaccuracy <- data.frame(numaccuracy)
  if (export == "numaccuracy") return(numaccuracy)
  
  # corretta classificazione
  corrclass <- list()
  for (i in 1:5) corrclass[[i]] <- confmatr[i, i] / sum(confmatr[, i])
  names(corrclass) <- c("A", "E", "I", "U", "O")
  corrclass[["average"]] <- sum(diag(confmatr)) / sum(confmatr)
  corrclass <- data.frame(corrclass)
  if (export == "corrclass") return(corrclass)
  
  # X-quadro
  x2 <- chisq.test(confmatr, simulate.p.value = TRUE, B = 1e4)
  if (export == "x2") return(x2)
  
  # output
  output <- list(df = df, confmatr = confmatr, accuracy = accuracy,
                 x2 = x2)
  return(output)
}
# smrysound()
# smrysound(freq = 80, voice = 1, export = "conf")
# smrysound(freq = 80, voice = 1)
