# Supplementary material for: A perceptual sound space for auditory displays based on sung-vowel synthesis
Source: Sci Rep. 2022 Nov 12;12:19370. doi: 10.1038/s41598-022-23736-2 (PMC9653387; doi:10.1038/s41598-022-23736-2)
Supplement: Supplementary file 1 — Supplementary Information 1. [file 41598_2022_23736_MOESM1_ESM.zip › Supplementary Materials - Main study/subsound.R]

# estrazione subset

subsound <- function(data,
                     freq = "all",
                     voice = NULL,
                     sex = NULL,
                     age = NULL,
                     id = NULL,
                     altro = NULL) {
  # frequenza
  if (!is.numeric(freq)) freq <- match.arg(freq, c("all", "low", "mid", "high"))
  if (is.numeric(freq)) data <- data[data$frequenza %in% freq, ]
  else if (freq == "all") data <- data
  else if (freq == "low") data <- data[data$frequenza < 200, ]
  else if (freq == "mid") data <- data[data$frequenza > 200 & data$frequenza < 500, ]
  else if (freq == "high") data <- data[data$frequenza > 500, ]
  
  # id
  if (!is.null(id)) data <- data[data$id %in% id, ]
  
  # sesso
  if (!is.null(sex)) data <- data[data$sesso == sex, ]
  
  # et�
  if (!is.null(age)) {
    if (is.character(age)) {
      sogliaeta <- as.numeric(gsub("[a-z]", "", age))
      if (age == paste0("under", sogliaeta)) age <- 0:(sogliaeta-1)
      else age <- sogliaeta:99
    }
    data <- data[data$eta %in% age, ]
  }
  
  # voce
  if (!is.null(voice)) data <- data[data$voce %in% voice, ]
  
  # ulteriori filtri
  if (!is.null(altro)) data <- subset(x = data, eval(parse(text = altro)))
  # `altro` deve essere character
  # ad esempio provare:
  # subsound(altro = "percepita == 0 & orecchio == 'dx' & voce %in% 0:1 & sintetica < 3 & sintetica > 0.5")
  
  # output
  data
}
