# Supplementary material for: A perceptual sound space for auditory displays based on sung-vowel synthesis
Source: Sci Rep. 2022 Nov 12;12:19370. doi: 10.1038/s41598-022-23736-2 (PMC9653387; doi:10.1038/s41598-022-23736-2)
Supplement: Supplementary file 3 — Supplementary Information 3. [file 41598_2022_23736_MOESM3_ESM.zip]

Archive with 71 entries (68 files):
- Supplementary Materials - Preliminary study/
- Supplementary Materials - Preliminary study/._SCRIPT_SR_supplementary.R
- Supplementary Materials - Preliminary study/accu_plot.R
- Supplementary Materials - Preliminary study/campione/
- Supplementary Materials - Preliminary study/campione/.Rhistory
- Supplementary Materials - Preliminary study/campione/analisi.txt
- Supplementary Materials - Preliminary study/campione/legendScatterplots (1).pdf
- Supplementary Materials - Preliminary study/campione/PaxHeader/
- Supplementary Materials - Preliminary study/campione/PaxHeader/.Rhistory
- Supplementary Materials - Preliminary study/campione/PaxHeader/analisi.txt
- Supplementary Materials - Preliminary study/campione/PaxHeader/sample_user0_F_22_05-01-2021T21_03_26_.csv
- Supplementary Materials - Preliminary study/campione/PaxHeader/sample_user10_F_23_05-03-2021T21_16_54_.csv
- Supplementary Materials - Preliminary study/campione/PaxHeader/sample_user11_M_21_05-03-2021T21_29_15_.csv
- Supplementary Materials - Preliminary study/campione/PaxHeader/sample_user12_F_21_05-03-2021T21_40_38_.csv
- Supplementary Materials - Preliminary study/campione/PaxHeader/sample_user13_M_18_14-03-2021T19_16_14_.csv
- Supplementary Materials - Preliminary study/campione/PaxHeader/sample_user14_F_48_15-03-2021T17_56_31_.csv
- Supplementary Materials - Preliminary study/campione/PaxHeader/sample_user15_F_61_15-03-2021T18_04_28_.csv
- Supplementary Materials - Preliminary study/campione/PaxHeader/sample_user16_F_56_15-03-2021T18_09_28_.csv
- Supplementary Materials - Preliminary study/campione/PaxHeader/sample_user17_M_27_15-03-2021T18_20_33_.csv
- Supplementary Materials - Preliminary study/campione/PaxHeader/sample_user18_M_58_15-03-2021T19_07_52_.csv
- Supplementary Materials - Preliminary study/campione/PaxHeader/sample_user19_F_46_17-03-2021T15_15_30_.csv
- Supplementary Materials - Preliminary study/campione/PaxHeader/sample_user1_F_27_05-01-2021T21_12_32_.csv
- Supplementary Materials - Preliminary study/campione/PaxHeader/sample_user20_F_50_20-03-2021T15_40_34_.csv
- Supplementary Materials - Preliminary study/campione/PaxHeader/sample_user21_M_53_20-03-2021T16_12_33_.csv
- Supplementary Materials - Preliminary study/campione/PaxHeader/sample_user22_M_49_20-03-2021T10_24_55_.csv
- Supplementary Materials - Preliminary study/campione/PaxHeader/sample_user23_F_47_20-03-2021T10_28_56_.csv
- Supplementary Materials - Preliminary study/campione/PaxHeader/sample_user24_M_25_02-05-2021T210834_.csv
- Supplementary Materials - Preliminary study/campione/PaxHeader/sample_user2_F_21_05-12-2020T23_21_37_.csv
- Supplementary Materials - Preliminary study/campione/PaxHeader/sample_user3_M_21_02-05-2021T194342_.csv
- Supplementary Materials - Preliminary study/campione/PaxHeader/sample_user4_F_18_05-12-2020T23_37_39_.csv
- Supplementary Materials - Preliminary study/campione/PaxHeader/sample_user5_M_20_05-12-2020T23_49_05_.csv
- Supplementary Materials - Preliminary study/campione/PaxHeader/sample_user6_F_53_24-12-2020T19_41_12_.csv
- Supplementary Materials - Preliminary study/campione/PaxHeader/sample_user7_M_47_24-12-2020T19_49_42_.csv
- Supplementary Materials - Preliminary study/campione/PaxHeader/sample_user8_F_51_05-01-2021T21_21_59_.csv
- Supplementary Materials - Preliminary study/campione/PaxHeader/sample_user9_M_29_11-02-2021T14_09_46_.csv
- Supplementary Materials - Preliminary study/campione/Rplot.pdf
- Supplementary Materials - Preliminary study/campione/Rplot01.1.pdf
- Supplementary Materials - Preliminary study/campione/Rplot02.pdf
- Supplementary Materials - Preliminary study/campione/Rplot03.pdf
- Supplementary Materials - Preliminary study/campione/sample_user0_F_22_05-01-2021T21_03_26_.csv
- Supplementary Materials - Preliminary study/campione/sample_user10_F_23_05-03-2021T21_16_54_.csv
- Supplementary Materials - Preliminary study/campione/sample_user11_M_21_05-03-2021T21_29_15_.csv
- Supplementary Materials - Preliminary study/campione/sample_user12_F_21_05-03-2021T21_40_38_.csv
- Supplementary Materials - Preliminary study/campione/sample_user13_M_18_14-03-2021T19_16_14_.csv
- Supplementary Materials - Preliminary study/campione/sample_user14_F_48_15-03-2021T17_56_31_.csv
- Supplementary Materials - Preliminary study/campione/sample_user15_F_61_15-03-2021T18_04_28_.csv
- Supplementary Materials - Preliminary study/campione/sample_user16_F_56_15-03-2021T18_09_28_.csv
- Supplementary Materials - Preliminary study/campione/sample_user17_M_27_15-03-2021T18_20_33_.csv
- Supplementary Materials - Preliminary study/campione/sample_user18_M_58_15-03-2021T19_07_52_.csv
- Supplementary Materials - Preliminary study/campione/sample_user19_F_46_17-03-2021T15_15_30_.csv
- Supplementary Materials - Preliminary study/campione/sample_user1_F_27_05-01-2021T21_12_32_.csv
- Supplementary Materials - Preliminary study/campione/sample_user20_F_50_20-03-2021T15_40_34_.csv
- Supplementary Materials - Preliminary study/campione/sample_user21_M_53_20-03-2021T16_12_33_.csv
- Supplementary Materials - Preliminary study/campione/sample_user22_M_49_20-03-2021T10_24_55_.csv
- Supplementary Materials - Preliminary study/campione/sample_user23_F_47_20-03-2021T10_28_56_.csv
- Supplementary Materials - Preliminary study/campione/sample_user24_M_25_02-05-2021T210834_.csv
- Supplementary Materials - Preliminary study/campione/sample_user2_F_21_05-12-2020T23_21_37_.csv
- Supplementary Materials - Preliminary study/campione/sample_user3_M_21_02-05-2021T194342_.csv
- Supplementary Materials - Preliminary study/campione/sample_user4_F_18_05-12-2020T23_37_39_.csv
- Supplementary Materials - Preliminary study/campione/sample_user5_M_20_05-12-2020T23_49_05_.csv
- Supplementary Materials - Preliminary study/campione/sample_user6_F_53_24-12-2020T19_41_12_.csv
- Supplementary Materials - Preliminary study/campione/sample_user7_M_47_24-12-2020T19_49_42_.csv
- Supplementary Materials - Preliminary study/campione/sample_user8_F_51_05-01-2021T21_21_59_.csv
- Supplementary Materials - Preliminary study/campione/sample_user9_M_29_11-02-2021T14_09_46_.csv
- Supplementary Materials - Preliminary study/importasuoni.R
- Supplementary Materials - Preliminary study/plsound.R
- Supplementary Materials - Preliminary study/pl_tris_freq.R
- Supplementary Materials - Preliminary study/SCRIPT_SR_supplementary.R
- Supplementary Materials - Preliminary study/smrysound.R
- Supplementary Materials - Preliminary study/subsound.R
- Supplementary Materials - Preliminary study/vowel_plot.R
