# Supplementary material for: A perceptual sound space for auditory displays based on sung-vowel synthesis
Source: Sci Rep. 2022 Nov 12;12:19370. doi: 10.1038/s41598-022-23736-2 (PMC9653387; doi:10.1038/s41598-022-23736-2)
Supplement: Supplementary file 3 — Supplementary Information 3. [file 41598_2022_23736_MOESM3_ESM.zip › Supplementary Materials - Preliminary study/campione/analisi.txt]

Twentyfive volunteers (14 female) with ages ranging from 18 to 61 (mean
36.48, standard deviation 13.35) participated in the experiment, in a
quiet environment. Of the pool of participants, 13 were under forty
years old (6 female) and 12 were over forty years old (8 female). Audio
was played monoaurallyfrom one channel of the headphones: 12
participants used theright ear, 13 participants used the left ear.

    perc
sint   A   E   I   O   U
   A 114  49   7  13  42
   E  23  94  47  31  30
   I  16  24 107  43  35
   O  26  30  18  64  87
   U  22  14  13  87  89

	Pearson's Chi-squared test

data:  ttt
X-squared = 572.39, df = 16, p-value < 2.2e-16
