# Supplementary material for: A perceptual sound space for auditory displays based on sung-vowel synthesis
Source: Sci Rep. 2022 Nov 12;12:19370. doi: 10.1038/s41598-022-23736-2 (PMC9653387; doi:10.1038/s41598-022-23736-2)
Supplement: Supplementary file 3 — Supplementary Information 3. [file 41598_2022_23736_MOESM3_ESM.zip › Supplementary Materials - Preliminary study/campione/PaxHeader/sample_user0_F_22_05-01-2021T21_03_26_.csv]

121 LIBARCHIVE.xattr.com.apple.quarantine=MDA4MTs2MjM5YjNmMDtGaXJlZm94OzNFREY1MDNGLTY0MzQtNEFGQS05RTJDLUEyQjgxNThFOUUyMQ
96 SCHILY.xattr.com.apple.quarantine=0081;6239b3f0;Firefox;3EDF503F-6434-4AFA-9E2C-A2B8158E9E21
