# Supplementary material for: A perceptual sound space for auditory displays based on sung-vowel synthesis
Source: Sci Rep. 2022 Nov 12;12:19370. doi: 10.1038/s41598-022-23736-2 (PMC9653387; doi:10.1038/s41598-022-23736-2)
Supplement: Supplementary file 3 — Supplementary Information 3. [file 41598_2022_23736_MOESM3_ESM.zip › Supplementary Materials - Preliminary study/campione/sample_user2_F_21_05-12-2020T23_21_37_.csv]

728.8	2.0	4.0	3
109.7	2.0	1.0	1
531.5	1.0	2.2	2
150.4	2.0	2.6	4
387.6	1.0	1.2	4
80.0	4.0	3.2	3
999.4	4.0	4.4	3
282.7	2.0	3.8	4
728.8	0.0	3.2	3
282.7	0.0	3.4	4
728.8	3.0	1.0	3
282.7	4.0	3.2	4
150.4	4.0	3.4	4
531.5	3.0	4.6	4
206.2	4.0	3.8	4
387.6	0.0	0.8	4
206.2	1.0	3.6	4
387.6	3.0	4.0	4
206.2	1.0	1.8	2
387.6	0.0	1.4	2
387.6	0.0	4.6	0
206.2	3.0	4.6	3
531.5	3.0	1.8	2
109.7	3.0	3.4	3
531.5	4.0	4.2	2
387.6	0.0	1.8	2
282.7	0.0	1.4	1
531.5	3.0	1.0	2
150.4	3.0	2.4	2
387.6	0.0	0.2	0
387.6	1.0	0.8	4
531.5	4.0	1.0	4
150.4	4.0	4.4	3
531.5	3.0	3.8	4
531.5	1.0	0.8	2
282.7	1.0	3.8	4
387.6	2.0	1.6	4
728.8	0.0	2.2	3
109.7	4.0	1.6	1
109.7	2.0	3.8	3
282.7	4.0	4.4	4
206.2	3.0	3.8	4
387.6	2.0	4.8	0
206.2	2.0	3.0	3
206.2	1.0	1.6	2
