# Supplementary material for: A perceptual sound space for auditory displays based on sung-vowel synthesis
Source: Sci Rep. 2022 Nov 12;12:19370. doi: 10.1038/s41598-022-23736-2 (PMC9653387; doi:10.1038/s41598-022-23736-2)
Supplement: Supplementary file 3 — Supplementary Information 3. [file 41598_2022_23736_MOESM3_ESM.zip › Supplementary Materials - Preliminary study/vowel_plot.R]

vowel_plot <- function(data, freq = "low", textsize = 10,
                       segsize = 2, colormap = rainbow,
                       d = -2/3, textx = "vowels") {
  require(reshape2)
  require(ggplot2)
  require(viridis)
  
  textx <- match.arg(textx, c("all", "vowels", "none"))
  
  # creazione della matrice sintetiche * voci
  sintetiche <- sort(unique(dati$sintetica))
  voci <- sort(unique(dati$voce))
  # permutazione <- c(1,4,2,0,3) # permutation corresponding to FOF implementation
  
  vowel_data <- array(data = NA,
                      dim = c(length(sintetiche),
                              length(voci)),
                      dimnames = list(sintetiche, voci))
  
  vowel_freq <- array(data = NA,
                       dim = c(length(sintetiche),
                               length(voci)),
                       dimnames = list(sintetiche, voci))
  
  for (s in 1:length(sintetiche)) {
    for (v in 1:length(voci)) {
      tab <- table(subsound(data, altro = paste0("sintetica==", sintetiche[s]), voice = voci[v], freq = freq)$percepita)
      vowel_data[s, v] <- as.numeric(names(tab[which.max(tab)]))
      vowel_freq[s, v] <- max(tab)
    }
  }
  
  df <- melt(vowel_data)
  df2 <- cbind(df, melt(vowel_freq)$value)
  names(df2) <- c("sint", "voice", "percepita", "frequen")
  df2$percepita <- c("A", "E", "I", "O", "U")[1+df2$percepita]
  df2$percepita <- factor(df2$percepita,
                          levels = c("A", "E", "I", "O", "U"),
                          ordered = T)
  if(max(df2$frequen) > 1) {
    df2$frequen <- df2$frequen - 1
    df2$frequen <- df2$frequen/max(df2$frequen)
  }
  
  df_sub <- subset(df2, freq == freq)
  
  # p <- ggplot(df_sub, aes(x = sint, y = permutazione[voice+1])) + # y = voice
  p <- ggplot(df_sub, aes(x = sint, y = voice)) +
    labs(y="", x="", title = "",
         fill = "vowel") +
    theme(panel.grid = element_blank(),
          panel.background = element_blank(),
          axis.line = element_blank(),
          plot.title = element_text(hjust = 0.5),
          axis.text.x = element_text(size = 6))
  
  if (min(df_sub$frequen) < 1) {
    p <- p +
      geom_tile(aes(fill=percepita), alpha = df_sub$frequen)
  }
  
  else {
    p <- p + 
      geom_tile(aes(fill=percepita))
  }
  
  p <- p +
    scale_fill_manual(values = colormap(5)) +
    geom_hline(yintercept = seq(0.5, 3.5, 1),
               color = "white", size = 0.5) +
    scale_y_continuous(limits = c(-4.5, 4.5))
  
  datasegment <- data.frame(x = 0:4+0.5, y = -0.5,
                            yend = rep(4.5, 5))
  datasegment2 <- data.frame(x = seq(-0.1, 4.7, by = 0.2), y = -0.5,
                             yend = rep(4.5, 5))
  datatext <- data.frame(x = 0, y = -4.5, label = ifelse(is.numeric(freq), paste(freq, "Hz"), freq))
  dataxlab <- sort(unique(df_sub$sint))
  dataxlab[c(0:4 * 5+1)] <- c("A", "E", "I", "O", "U")
  if (textx == "vowels") dataxlab[- c(0:4 * 5+1)] <- ""
  if (textx == "none") dataxlab <- rep("", length(dataxlab))
  
  p <- p +
    scale_x_continuous(breaks = sort(unique(df_sub$sint)),
                       labels = dataxlab) +
    geom_segment(data = datasegment2,
                 mapping = aes(x = x, y = y, xend = x, yend = yend), color = "white", size = 0.5) +
    geom_segment(data = datasegment,
                 mapping = aes(x = x, y = y, xend = x, yend = yend), color = "white", size = segsize) +
    coord_polar() +
    geom_text(data = datatext, aes(x = x, y = y, label = label),
              size = textsize, vjust = "inward", hjust = "inward") +
    theme(axis.title.y=element_blank(),
          axis.text.y=element_blank(),
          axis.ticks.y=element_blank(),
          plot.margin = unit(c(d, 0, d, 0), "cm"))
  
  p
}
